# Supplementary material for: Domino Reactions Enable Zn-Mediated Direct Synthesis of Spiro-Fused 2-Oxindole-α-Methylene-γ-Butyrolactones/Lactams from Isatin Derivatives and 2-(Bromomethyl)acrylates
Source: Molecules. 2024 Jul 30;29(15):3612. doi: 10.3390/molecules29153612 (PMC11314261; doi:10.3390/molecules29153612)
Supplement: Supplementary file 1 [file molecules-29-03612-s001.zip]

Archive with 1 entries (1 files):
- molecules-3110323-supplementary.pdf
